# Supplementary material for: Molecular Basis of the Toxigenic Vibrio cholerae O1 Serotype Switch from Ogawa to Inaba in Haiti
Source: Microbiol Spectr. 2022 Dec 20;11(1):e03624-22. doi: 10.1128/spectrum.03624-22 (PMC9927444; doi:10.1128/spectrum.03624-22)
Supplement: Supplemental file 2 — Table S1. Download spectrum.03624-22-s0002.xlsx, XLSX file, 0.03 MB [file spectrum.03624-22-s0002.xlsx]

## Sheet: Sheet1
Extended Data Table 2. List of Haitian V. cholerae O1 isolates used in this study.
Samples for phylogentic reconstruction
Samples	Site of isolation	Lat	Long	Date	Region	Source	Serogroup	NCBI ID	Reference
AA142	St. Marc Hospital, Artibonite	19.1136	-72.7077	2010-11-09	Artibonite	C	O1 Ogawa	JSDO00000000	Azarian et al. 2014
AA143	St. Marc Hospital, Artibonite	19.1136	-72.7077	2010-11-09	Artibonite	C	O1 Ogawa	JSCC00000000	Azarian et al. 2014
AA144	St. Marc Hospital, Artibonite	19.1136	-72.7077	2012-04-21	Ouest	C	O1 Ogawa	JSSV00000000	Azarian et al. 2014
AA145	St. Marc Hospital, Artibonite	19.1136	-72.7077	2012-05-20	Ouest	C	O1 Ogawa	JSSW00000000	Azarian et al. 2014
AA146	St. Marc Hospital, Artibonite	19.1136	-72.7077	2012-05-20	Ouest	C	O1 Ogawa	JSSX00000000	Azarian et al. 2014
AA147	St. Marc Hospital, Artibonite	19.1136	-72.7077	2012-05-20	Ouest	C	O1 Ogawa	JSSY00000000	Azarian et al. 2014
AA148	St. Marc Hospital, Artibonite	19.1136	-72.7077	2012-05-20	Ouest	C	O1 Ogawa	JSSZ00000000	Azarian et al. 2014
AA150	St. Marc Hospital, Artibonite	19.1136	-72.7077	2012-05-20	Ouest	C	O1 Ogawa	JSTA00000000	Azarian et al. 2014
AA151	St. Marc Hospital, Artibonite	19.1136	-72.7077	2012-05-20	Ouest	C	O1 Ogawa	JSTB00000000	Azarian et al. 2014
CH10	CTC Gressier	18.5371	-72.5391	2012-05-22	Ouest	C	O1 Ogawa	JSTN00000000	Azarian et al. 2014
CH11	CTC Gressier	18.5371	-72.5391	2012-05-20	Ouest	C	O1 Ogawa	JSTO00000000	Azarian et al. 2014
CH12	CTC Gressier	18.5371	-72.5391	2012-05-20	Ouest	C	O1 Ogawa	JSTP00000000	Azarian et al. 2014
CH15	CTC Gressier	18.5371	-72.5391	2012-05-20	Ouest	C	O1 Ogawa	JSTQ00000000	Azarian et al. 2014
CH16	CTC Gressier	18.5371	-72.5391	2012-05-21	Ouest	C	O1 Ogawa	JSTR00000000	Azarian et al. 2014
CH17	CTC Gressier	18.5371	-72.5391	2012-06-20	Ouest	C	O1 Ogawa	JSTS00000000	Azarian et al. 2014
CH18	CTC Gressier	18.5371	-72.5391	2012-06-20	Ouest	C	O1 Ogawa	JSTT00000000	Azarian et al. 2014
CH19	CTC Gressier	18.5371	-72.5391	2012-06-20	Ouest	C	O1 Ogawa	JSTU00000000	Azarian et al. 2014
CH21	CTC Gressier	18.5371	-72.5391	2012-06-20	Ouest	C	O1 Ogawa	JSTV00000000	Azarian et al. 2014
CH22	CTC Gressier	18.5371	-72.5391	2012-06-20	Ouest	C	O1 Ogawa	JSTW00000000	Azarian et al. 2014
CH24	CTC Gressier	18.5371	-72.5391	2012-04-21	Ouest	C	O1 Ogawa	JSTX00000000	Azarian et al. 2014
CH25	CTC Gressier	18.5371	-72.5391	2012-04-21	Ouest	C	O1 Ogawa	JSTY00000000	Azarian et al. 2014
CH31	CTC Gressier	18.5371	-72.5391	2012-06-20	Ouest	C	O1 Ogawa	JSTZ00000000	Azarian et al. 2014
CH32	CTC Gressier	18.5371	-72.5391	2012-06-20	Ouest	C	O1 Ogawa	JSUA00000000	Azarian et al. 2014
CH33	CTC Gressier	18.5371	-72.5391	2012-06-20	Ouest	C	O1 Ogawa	JSUB00000000	Azarian et al. 2014
CH34	CTC Gressier	18.5371	-72.5391	2012-06-20	Ouest	C	O1 Ogawa	JSUC00000000	Azarian et al. 2014
CH35	CTC Gressier	18.5371	-72.5391	2012-06-20	Ouest	C	O1 Ogawa	JSUD00000000	Azarian et al. 2014
CH7	CTC Gressier	18.5371	-72.5391	2012-04-21	Ouest	C	O1 Ogawa	JSTL00000000	Azarian et al. 2014
CH8	CTC Gressier	18.5371	-72.5391	2012-04-21	Ouest	C	O1 Ogawa	JSTM00000000	Azarian et al. 2014
EL1089	Sud, Haiti			2010-11-03	Ouest	C	O1 Ogawa	SRR773660	Katz LS et al. 2013
EL1133	Cholera Treatment Center, Les Cayes, Sud, Haiti	18.9497	-72.7052	2010-11-09	Ouest	C	O1 Ogawa	SRR773661	Katz LS et al. 2013
EL1300	Cholera Treatment Center, Les Cayes, Sud, Haiti			2010-11-27	Sud	C	O1 Ogawa	SRX249313	Katz LS et al. 2013
EL1410	Artibonite, Haiti	19.3249	-73.22	2012-03-13	Artibonite	C	O1 Inaba	SRX249408	Azarian et al. 2014
EL1786	Artibonite			2010	Artibonite	C	O1 Ogawa	CP003069.1, CP003070.1	Reimer AR et al. 2011
EL1787	St. Marc Hospital, Artibonite	19.1136	-72.7077	2010-10-20	Artibonite	C	O1 Ogawa	SRX248208	Katz LS et al. 2013
EL1788	St. Marc Hospital, Artibonite	19.1136	-72.7077	2010-10-20	Artibonite	C	O1 Ogawa	SRX248274	Katz LS et al. 2013
EL1791	St. Marc Hospital, Artibonite	19.1136	-72.7077	2010-10-20	Artibonite	C	O1 Ogawa	SRX248275	Katz LS et al. 2013
EL1795	St. Marc Hospital, Artibonite	19.1136	-72.7077	2010-10-19	Artibonite	C	O1 Ogawa	SRX248280	Katz LS et al. 2013
EL1796	St. Marc Hospital, Artibonite	19.1136	-72.7077	2010-10-20	Artibonite	C	O1 Ogawa	SRX248403	Katz LS et al. 2013
EL1799	St. Nicholas Hospital, Artibonite	19.1135	-72.7011	2010-10-21	Artibonite	C	O1 Ogawa	SRX248599	Katz LS et al. 2013
EL1801	St. Nicholas Hospital, Artibonite	19.1135	-72.7011	2010-10-21	Artibonite	C	O1 Ogawa	SRR772254	Katz LS et al. 2013
EL1818	Cholera Treatment Center, Tabarre, Ouest, Haiti	18.201	-73.7733	2011-02-12	Sud	C	O1 Ogawa	SRX249314	Katz LS et al. 2013
EL1841	Medecins Sans Frontieres, Carrefour, Ouest, Haiti	18.201	-73.7733	2011-02-12	Sud	C	O1 Ogawa	SRX249334	Katz LS et al. 2013
EL1961	Centre, Haiti	19.0031	-72.5434	2011-06-06	Ouest	C	O1 Ogawa	SRR773656	Katz LS et al. 2013
EL2010H	Gonaives, Artibonite			2011-09-20	Artibonite	C	O1 Ogawa	SRX249466	Katz LS et al. 2013
EL2010N	Gonaives, Artibonite			2011-09-12	Artibonite	C	O1 Ogawa	SRX249465	Katz LS et al. 2013
EL2026	Anse-à-Galets, La Gonave	18.8311	-72.876	2011-10-11	Ouest	C	O1 Ogawa	SRX249015	Katz LS et al. 2013
EL2314H	Gonaives, Artibonite			2011-10-11	Artibonite	C	O1 Ogawa	SRX249335	Katz LS et al. 2013
EL2315	Cholera Treatment Center, Oriani	18.317	-71.933	2011-10-12	Ouest	C	O1 Ogawa	SRX249353	Katz LS et al. 2013
EL2316	Centre Hospitalier de Pernier	18.5144	-72.2353	2011-10-12	Ouest	C	O1 Ogawa	SRX249364	Katz LS et al. 2013
EL2317	Artibonite	19.3249	-73.22	2012-03-13	Artibonite	C	O1 Ogawa	SRX249365	Katz LS et al. 2013
EL2318	St. Marc Hospital, Artibonite	19.1136	-72.7077	2010-11-09	Artibonite	C	O1 Ogawa	SRX249366	Azarian et al. 2014
EL2319	St. Marc Hospital, Artibonite	19.1136	-72.7077	2010-11-09	Artibonite	C	O1 Ogawa	SRX249382	Azarian et al. 2014
EL2320	St. Marc Hospital, Artibonite	19.1136	-72.7077	2010-11-09	Artibonite	C	O1 Ogawa	SRX249390	Azarian et al. 2014
EL2321	St. Marc Hospital, Artibonite	19.1136	-72.7077	2010-11-09	Artibonite	C	O1 Ogawa	SRX249393	Azarian et al. 2014
EL2322	St. Marc Hospital, Artibonite	19.1136	-72.7077	2010-11-09	Artibonite	C	O1 Ogawa	SRX249394	Azarian et al. 2014
EL2323	St. Marc Hospital, Artibonite	19.1136	-72.7077	2010-11-09	Artibonite	C	O1 Ogawa	SRX249405	Azarian et al. 2014
env1054	Brach	18.5276	-72.5853	2013-08-26	Ouest	E	O1 Ogawa	SRR8364289	Mavian et al. 2020
env1112	Christianville bridge	18.5256	-72.5532	2013-09-23	Ouest	E	O1 Ogawa	SRR8364288	Mavian et al. 2020
env1177	Sousfort	18.5353	-72.528	2013-09-23	Ouest	E	O1 Ogawa	SRR8364295	Mavian et al. 2020
env1180	Colin	18.4827	-72.5607	2013-09-23	Ouest	E	O1 Ogawa	SRR8364294	Mavian et al. 2020
env1183	Upper Colin	18.5196	-72.5169	2013-09-23	Ouest	E	O1 Ogawa	SRR8364434	Mavian et al. 2020
env1218	Brach	18.5276	-72.5853	2013-10-28	Ouest	E	O1 Ogawa	SRR8364430	Mavian et al. 2020
env1222	Bongnotte	18.5002	-72.578	2013-10-28	Ouest	E	O1 Ogawa	SRR8364299	Mavian et al. 2020
env1231	Reserved	18.5263	-72.56	2013-10-28	Ouest	E	O1 Ogawa	SRR8364298	Mavian et al. 2020
env1239	Jean-Jean	18.4742	-72.5397	2013-10-28	Ouest	E	O1 Ogawa	SRR8364437	Mavian et al. 2020
env131	Bay larion Bridge	18.4999	-72.6255	2012-06-22	Ouest	E	O1 Ogawa	JSTB00000000	Azarian et al. 2014
env1320	Christianville spring	18.524	-72.5545	2013-11-25	Ouest	E	O1 Ogawa	SRR8364436	Mavian et al. 2020
env1321	Reserved	18.5263	-72.56	2013-11-25	Ouest	E	O1 Ogawa	SRR8364257	Mavian et al. 2020
env1792	Bay larion Bridge	18.4999	-72.6255	2014-05-01	Ouest	E	O1 Ogawa	SRR8364256	Mavian et al. 2020
env2047	Bay larion Bridge	18.4999	-72.6255	2014-06-01	Ouest	E	O1 Ogawa	SRR8364255	Mavian et al. 2020
env326	Macome beach Grev	18.5434	-72.4454	2012-08-27	Ouest	E	O1 Ogawa	JSTG00000000	Azarian et al. 2014
env383	Jeffra	18.5416	-72.5441	2013-09-25	Ouest	E	O1 Ogawa	SRR8364254	Mavian et al. 2020
env4303	Jacmel (Cayes-de)	18.2294	-72.3938	2015-09-14	Ouest	E	O1 Ogawa	SRR8364261	Mavian et al. 2020
env4449	Colin	18.4827	-72.5607	2015-11-29	Ouest	E	O1 Inaba	SRR8364260	Mavian et al. 2020
env4454	Sousfort	18.5353	-72.528	2015-11-29	Ouest	E	O1 Inaba	SRR8364259	Mavian et al. 2020
env894	Brach	18.5276	-72.5853	2013-06-27	Ouest	E	O1 Ogawa	SRR8364258	Mavian et al. 2020
env898	Jean-Jean	18.4742	-72.5397	2013-06-27	Ouest	E	O1 Ogawa	SRR8364253	Mavian et al. 2020
env90	Gressier	18.5402	-72.5269	2012-05-24	Ouest	E	O1 Ogawa	JSTI00000000	Azarian et al. 2014
env901	Bongnotte	18.5002	-72.578	2013-06-27	Ouest	E	O1 Ogawa	SRR8364252	Mavian et al. 2020
env94	Gressier Beach	18.5465	-72.5265	2012-05-24	Ouest	E	O1 Ogawa	JSTK00000000	Azarian et al. 2014
env949	Jean-Jean	18.4742	-72.5397	2013-07-29	Ouest	E	O1 Ogawa	SRR8364371	Mavian et al. 2020
env955	Brach	18.5276	-72.5853	2013-07-29	Ouest	E	O1 Ogawa	SRR8364372	Mavian et al. 2020
env961	Bellevue	18.5256	-72.5532	2013-07-29	Ouest	E	O1 Ogawa	SRR8364369	Mavian et al. 2020
HC1004	CTC Gressier	18.5371	-72.5391	2014-12-23	Ouest	C	O1 Ogawa	SRR8364370	Mavian et al. 2020
HC1619	CTC Gressier	18.5371	-72.5391	2015-10-15	Ouest	C	O1 Inaba	SRR8364375	Mavian et al. 2020
HC1651	CTC Gressier	18.5371	-72.5391	2015-10-21	Ouest	C	O1 Ogawa	SRR8364376	Mavian et al. 2020
HC1661	CTC Gressier	18.5371	-72.5391	2015-10-30	Ouest	C	O1 Inaba	SRR8364373	Mavian et al. 2020
HC1677	CTC Gressier	18.5371	-72.5391	2015-11-05	Ouest	C	O1 Inaba	SRR8364374	Mavian et al. 2020
HC1678	CTC Gressier	18.5371	-72.5391	2015-11-05	Ouest	C	O1 Inaba	SRR8364377	Mavian et al. 2020
HC1692	CTC Gressier	18.5371	-72.5391	2015-11-05	Ouest	C	O1 Inaba	SRR8364378	Mavian et al. 2020
HC1706	CTC Gressier	18.5371	-72.5391	2015-11-11	Ouest	C	O1 Inaba	SRR8364348	Mavian et al. 2020
HC1730	CTC Gressier	18.5371	-72.5391	2015-11-11	Ouest	C	O1 Inaba	SRR8364347	Mavian et al. 2020
HC1756	CTC Gressier	18.5371	-72.5391	2015-11-11	Ouest	C	O1 Inaba	SRR8364350	Mavian et al. 2020
HC1762	CTC Gressier	18.5371	-72.5391	2015-11-13	Ouest	C	O1 Inaba	SRR8364349	Mavian et al. 2020
HC1763	CTC Gressier	18.5371	-72.5391	2015-11-19	Ouest	C	O1 Inaba	SRR8364352	Mavian et al. 2020
HC1781	CTC Gressier	18.5371	-72.5391	2015-11-26	Ouest	C	O1 Inaba	SRR8364351	Mavian et al. 2020
HC1791	CTC Gressier	18.5371	-72.5391	2015-11-26	Ouest	C	O1 Inaba	SRR8364354	Mavian et al. 2020
HC1799	CTC Gressier	18.5371	-72.5391	2015-12-03	Ouest	C	O1 Inaba	SRR8364353	Mavian et al. 2020
HC1823	CTC Jacmel			2015-02-19	Sud-Est	C	O1 Ogawa	SRR8364356	Mavian et al. 2020
HC1862	CTC Jacmel			2015-03-11	Sud-Est	C	O1 Ogawa	SRR8364355	Mavian et al. 2020
HC1892	CTC Jacmel			2015-04-14	Sud-Est	C	O1 Ogawa	SRR8364413	Mavian et al. 2020
HC1909	CTC Jacmel			2015-05-12	Sud-Est	C	O1 Ogawa	SRR8364414	Mavian et al. 2020
HC1915	CTC Jacmel			2015-07-09	Sud-Est	C	O1 Ogawa	SRR8364415	Mavian et al. 2020
HC1925	CTC Jacmel			2015-09-25	Sud-Est	C	O1 Ogawa	SRR8364416	Mavian et al. 2020
HC1957	CTC Jacmel			2015-10-13	Sud-Est	C	O1 Ogawa	SRR8364417	Mavian et al. 2020
HC1961	CTC Gressier	18.5371	-72.5391	2015-10-15	Ouest	C	O1 Inaba	SRR8364418	Mavian et al. 2020
HC1968	CTC Gressier	18.5371	-72.5391	2015-10-21	Ouest	C	O1 Ogawa	SRR8364419	Mavian et al. 2020
HC1975	CTC Jacmel			2015-10-29	Sud-Est	C	O1 Inaba	SRR8364420	Mavian et al. 2020
HC1978	CTC Jacmel			2015-10-29	Sud-Est	C	O1 Inaba	SRR8364421	Mavian et al. 2020
HC1979	CTC Gressier	18.5371	-72.5391	2015-10-30	Ouest	C	O1 Inaba	SRR8364422	Mavian et al. 2020
HC1993	CTC Jacmel			2015-11-05	Sud-Est	C	O1 Inaba	SRR8364397	Mavian et al. 2020
HC1996	CTC Gressier	18.5371	-72.5391	2015-11-05	Ouest	C	O1 Inaba	SRR8364396	Mavian et al. 2020
HC1997	CTC Gressier	18.5371	-72.5391	2015-11-05	Ouest	C	O1 Inaba	SRR8364395	Mavian et al. 2020
HC1998	CTC Gressier	18.5371	-72.5391	2015-11-05	Ouest	C	O1 Inaba	SRR8364394	Mavian et al. 2020
HC2001	CTC Gressier	18.5371	-72.5391	2015-11-11	Ouest	C	O1 Inaba	SRR8364393	Mavian et al. 2020
HC2003	CTC Gressier	18.5371	-72.5391	2015-11-11	Ouest	C	O1 Inaba	SRR8364392	Mavian et al. 2020
HC2004	CTC Gressier	18.5371	-72.5391	2015-11-11	Ouest	C	O1 Inaba	SRR8364391	Mavian et al. 2020
HC2006	CTC Jacmel			2015-11-11	Sud-Est	C	O1 Inaba	SRR8364390	Mavian et al. 2020
HC2007	CTC Jacmel			2015-11-11	Sud-Est	C	O1 Ogawa	SRR8364399	Mavian et al. 2020
HC2015	CTC Jacmel			2015-11-12	Sud-Est	C	O1 Inaba	SRR8364398	Mavian et al. 2020
HC2017	CTC Jacmel			2015-11-12	Sud-Est	C	O1 Inaba	SRR8364446	Mavian et al. 2020
HC2018	CTC Jacmel			2015-11-12	Sud-Est	C	O1 Inaba	SRR8364447	Mavian et al. 2020
HC2021	CTC Gressier	18.5371	-72.5391	2015-11-13	Ouest	C	O1 Inaba	SRR8364444	Mavian et al. 2020
HC2033	CTC Gressier	18.5371	-72.5391	2015-11-19	Ouest	C	O1 Inaba	SRR8364445	Mavian et al. 2020
HC2035	CTC Jacmel			2015-11-20	Sud-Est	C	O1 Inaba	SRR8364442	Mavian et al. 2020
HC2036	CTC Jacmel			2015-11-20	Sud-Est	C	O1 Inaba	SRR8364443	Mavian et al. 2020
HC2040	CTC Jacmel			2015-11-20	Sud-Est	C	O1 Inaba	SRR8364440	Mavian et al. 2020
HC2041	CTC Jacmel			2015-11-20	Sud-Est	C	O1 Inaba	SRR8364441	Mavian et al. 2020
HC2043	CTC Jacmel			2015-11-20	Sud-Est	C	O1 Inaba	SRR8364438	Mavian et al. 2020
HC2051	CTC Jacmel			2015-11-25	Sud-Est	C	O1 Inaba	SRR8364439	Mavian et al. 2020
HC2052	CTC Jacmel			2015-11-25	Sud-Est	C	O1 Inaba	SRR8364431	Mavian et al. 2020
HC2057	CTC Gressier	18.5371	-72.5391	2015-11-26	Ouest	C	O1 Inaba	SRR8364435	Mavian et al. 2020
HC2062	CTC Gressier	18.5371	-72.5391	2015-11-26	Ouest	C	O1 Inaba	SRR8364433	Mavian et al. 2020
HC2066	CTC Gressier	18.5371	-72.5391	2015-12-03	Ouest	C	O1 Inaba	SRR8364432	Mavian et al. 2020
HC2068	CTC Jacmel			2015-12-03	Sud-Est	C	O1 Inaba	SRR8364427	Mavian et al. 2020
HC2073	CTC Jacmel			2015-12-03	Sud-Est	C	O1 Inaba	SRR8364426	Mavian et al. 2020
HC2074	CTC Jacmel			2015-12-03	Sud-Est	C	O1 Inaba	SRR8364429	Mavian et al. 2020
HC2081	CTC Gressier	18.5371	-72.5391	2015-12-03	Ouest	C	O1 Inaba	SRR8364428	Mavian et al. 2020
HC2084	CTC Gressier	18.5371	-72.5391	2015-12-03	Ouest	C	O1 Ogawa	SRR8364425	Mavian et al. 2020
HC2114	CTC Gressier	18.5371	-72.5391	2016-02-15	Ouest	C	O1 Inaba	SRR8364424	Mavian et al. 2020
HC2115	CTC Gressier	18.5371	-72.5391	2016-02-15	Ouest	C	O1 Inaba	SRR8364321	Mavian et al. 2020
HC2116	CTC Gressier	18.5371	-72.5391	2016-02-15	Ouest	C	O1 Inaba	SRR8364322	Mavian et al. 2020
HC2117	CTC Gressier	18.5371	-72.5391	2016-02-15	Ouest	C	O1 Inaba	SRR8364323	Mavian et al. 2020
HC2118	CTC Gressier	18.5371	-72.5391	2016-02-15	Ouest	C	O1 Inaba	SRR8364324	Mavian et al. 2020
HC2119	CTC Gressier	18.5371	-72.5391	2016-03-08	Ouest	C	O1 Inaba	SRR8364327	Mavian et al. 2020
HC2121	CTC Gressier	18.5371	-72.5391	2016-03-08	Ouest	C	O1 Inaba	SRR8364379	Mavian et al. 2020
HC2123	CTC Gressier	18.5371	-72.5391	2016-03-11	Ouest	C	O1 Inaba	SRR8364319	Mavian et al. 2020
HC2129	CTC Gressier	18.5371	-72.5391	2016-06-13	Ouest	C	O1 Ogawa	SRR8364320	Mavian et al. 2020
HC2148	CTC Gressier	18.5371	-72.5391	2016-06-22	Ouest	C	O1 Ogawa	SRR8364308	Mavian et al. 2020
HC2151	CTC Gressier	18.5371	-72.5391	2016-07-01	Ouest	C	O1 Ogawa	SRR8364336	Mavian et al. 2020
HC2158	CTC Gressier	18.5371	-72.5391	2016-07-06	Ouest	C	O1 Ogawa	SRR8364401	Mavian et al. 2020
HC2161	CTC Jacmel			2016-08-10	Sud-Est	C	O1 Ogawa	SRR8364400	Mavian et al. 2020
HC2165	CTC Gressier	18.5371	-72.5391	2016-08-16	Ouest	C	O1 Ogawa	SRR8364273	Mavian et al. 2020
HC2175	CTC Gressier	18.5371	-72.5391	2016-08-18	Ouest	C	O1 Inaba	SRR8364272	Mavian et al. 2020
HC2179	CTC Gressier	18.5371	-72.5391	2016-08-23	Ouest	C	O1 Ogawa	SRR8364279	Mavian et al. 2020
HC2192	CTC Jacmel			2016-09-06	Sud-Est	C	O1 Inaba	SRR8364278	Mavian et al. 2020
HC2201	CTC Gressier	18.5371	-72.5391	2016-09-15	Ouest	C	O1 Ogawa	SRR8364277	Mavian et al. 2020
HC2211	CTC Jacmel			2016-09-22	Sud-Est	C	O1 Inaba	SRR8364276	Mavian et al. 2020
HC2220	CTC Gressier	18.5371	-72.5391	2016-09-27	Ouest	C	O1 Inaba	SRR8364423	Mavian et al. 2020
HC2230	CTC Gressier	18.5371	-72.5391	2016-10-11	Ouest	C	O1 Ogawa	SRR8364412	Mavian et al. 2020
HC2236	CTC Jacmel			2016-10-18	Sud-Est	C	O1 Inaba	SRR8364282	Mavian et al. 2020
HC2249	CTC Jacmel			2016-10-25	Sud-Est	C	O1 Inaba	SRR8364283	Mavian et al. 2020
HC2260	CTC Gressier	18.5371	-72.5391	2016-10-28	Ouest	C	O1 Inaba	SRR8364280	Mavian et al. 2020
HC227	Adventist Hospital, Dikini	18.5311	-72.3884	2013-06-27	Ouest	C	O1 Ogawa	SRR8364281	Mavian et al. 2020
HC2271	CTC Jacmel			2016-10-31	Sud-Est	C	O1 Inaba	SRR8364286	Mavian et al. 2020
HC2288	CTC Gressier			2016-11-08	Ouest	C	O1 Ogawa	SRR8364287	Mavian et al. 2020
HC2290	CTC Jacmel			2016-11-09	Sud-Est	C	O1 Inaba	SRR8364284	Mavian et al. 2020
HC2307	CTC Gressier			2016-11-21	Ouest	C	O1 Inaba	SRR8364285	Mavian et al. 2020
HC2308	CTC Gressier			2016-11-21	Ouest	C	O1 Ogawa	SRR8364274	Mavian et al. 2020
HC2332	CTC Gressier			2016-12-05	Ouest	C	O1 Inaba	SRR8364275	Mavian et al. 2020
HC2335	CTC Jacmel			2016-12-05	Sud-Est	C	O1 Ogawa	SRR8364329	Mavian et al. 2020
HC2366	CTC Gressier			2016-12-22	Ouest	C	O1 Ogawa	SRR8364328	Mavian et al. 2020
HC2369	CTC Gressier			2016-12-28	Ouest	C	O1 Inaba	SRR8364331	Mavian et al. 2020
HC2380	CTC Gressier	18.5371	-72.5391	2017-01-04	Ouest	C	O1 Inaba	SRR8364330
HC2384	CTC Jacmel			2017-01-05	Sud-Est	C	O1 Ogawa	SRR8364333
HC2391	CTC Gressier	18.5371	-72.5391	2017-01-09	Ouest	C	O1 Ogawa	SRR8364332
HC2394	CTC Gressier	18.5371	-72.5391	2017-01-10	Ouest	C	O1 Inaba	SRR8364335
HC2397	CTC Gressier	18.5371	-72.5391	2017-01-12	Ouest	C	O1 Inaba	SRR8364334
HC2399	CTC Gressier	18.5371	-72.5391	2017-01-13	Ouest	C	O1 Ogawa	SRR8364326
HC2400	CTC Gressier	18.5371	-72.5391	2017-01-16	Ouest	C	O1 Ogawa	SRR8364325
HC2401	CTC Gressier	18.5371	-72.5391	2017-01-18	Ouest	C	O1 Inaba	SRR8364402
HC2408	CTC Gressier	18.5371	-72.5391	2017-01-24	Ouest	C	O1 Ogawa	SRR8364403
HC2410	CTC Gressier	18.5371	-72.5391	2017-01-27	Ouest	C	O1 Inaba	SRR8364404
HC2413	CTC Gressier	18.5371	-72.5391	2017-02-01	Ouest	C	O1 Inaba	SRR8364405
HC2417	CTC Gressier	18.5371	-72.5391	2017-02-05	Ouest	C	O1 Ogawa	SRR8364406
HC2423	CTC Gressier	18.5371	-72.5391	2017-02-13	Ouest	C	O1 Inaba	SRR8364407
HC2425	CTC Gressier	18.5371	-72.5391	2017-02-20	Ouest	C	O1 Inaba	SRR8364408
HC2427	CTC Gressier	18.5371	-72.5391	2017-02-20	Ouest	C	O1 Inaba	SRR8364409
HC2428	CTC Gressier	18.5371	-72.5391	2017-02-21	Ouest	C	O1 Inaba	SRR8364410
HC2429	CTC Gressier	18.5371	-72.5391	2017-02-21	Ouest	C	O1 Inaba	SRR8364411
HC2430	CTC Gressier	18.5371	-72.5391	2017-02-21	Ouest	C	O1 Inaba	SRR8364293
HC2433	CTC Gressier	18.5371	-72.5391	2017-02-24	Ouest	C	O1 Inaba	SRR8364292
HC2434	CTC Gressier	18.5371	-72.5391	2017-02-24	Ouest	C	O1 Inaba	SRR8364291
HC2436	CTC Gressier	18.5371	-72.5391	2017-02-27	Ouest	C	O1 Inaba	SRR8364290
HC2439	CTC Gressier	18.5371	-72.5391	2017-03-02	Ouest	C	O1 Inaba	SRR8364453
HC2447	CTC Gressier	18.5371	-72.5391	2017-03-03	Ouest	C	O1 Inaba	SRR8364452
HC2448	CTC Gressier	18.5371	-72.5391	2017-03-06	Ouest	C	O1 Inaba	SRR8364451
HC2456	CTC Gressier	18.5371	-72.5391	2017-03-14	Ouest	C	O1 Inaba	SRR8364450
HC2459	CTC Gressier	18.5371	-72.5391	2017-03-17	Ouest	C	O1 Inaba	SRR8364449
HC2462	Christianville school, Gressier			2017-03-23	Ouest	C	O1 Inaba	SRR8364448
HC2467	CTC Gressier	18.5371	-72.5391	2017-03-28	Ouest	C	O1 Inaba	SRR8364365
HC2469	CTC Gressier	18.5371	-72.5391	2017-03-28	Ouest	C	O1 Inaba	SRR8364366
HC2472	CTC Gressier	18.5371	-72.5391	2017-03-28	Ouest	C	O1 Inaba	SRR8364363
HC2479	CTC Jacmel			2017-03-30	Sud-Est	C	O1 Inaba	SRR8364364
HC2481	CTC Jacmel			2017-04-03	Sud-Est	C	O1 Inaba	SRR8364361
HC2487	CTC Gressier	18.5371	-72.5391	2017-04-04	Ouest	C	O1 Inaba	SRR8364362
HC2495	CTC Jacmel			2017-04-07	Sud-Est	C	O1 Inaba	SRR8364359
HC2499	CTC Gressier	18.5371	-72.5391	2017-04-11	Ouest	C	O1 Inaba	SRR8364360
HC2505	CTC Jacmel			2017-04-13	Sud-Est	C	O1 Inaba	SRR8364367
HC2506	CTC Jacmel			2017-04-17	Sud-Est	C	O1 Inaba	SRR8364368
HC2507	CTC Jacmel			2017-04-17	Sud-Est	C	O1 Inaba	SRR8364385
HC2508	CTC Gressier	18.5371	-72.5391	2017-04-18	Ouest	C	O1 Inaba	SRR8364384
HC2509	CTC Gressier	18.5371	-72.5391	2017-04-20	Ouest	C	O1 Inaba	SRR8364387
HC2511	CTC Gressier	18.5371	-72.5391	2017-04-21	Ouest	C	O1 Inaba	SRR8364386
HC2515	CTC Gressier	18.5371	-72.5391	2017-04-24	Ouest	C	O1 Inaba	SRR8364381
HC2519	Christianville school, Gressier			2017-04-27	Ouest	C	O1 Inaba	SRR8364380
HC2523	CTC Jacmel			2017-04-28	Sud-Est	C	O1 Inaba	SRR8364383
HC2532	CTC Jacmel			2017-05-05	Sud-Est	C	O1 Inaba	SRR8364382
HC2538	CTC Gressier			2017-11-05	Ouest	C	O1 Inaba	SRR8364389
HC2541	CTC Jacmel			2017-12-05	Sud-Est	C	O1 Inaba	SRR8364388
HC2545	CTC Gressier	18.5371	-72.5391	2017-05-17	Ouest	C	O1 Inaba	SRR8364304
HC2548	CTC Gressier	18.5371	-72.5391	2017-05-18	Ouest	C	O1 Inaba	SRR8364305
HC2552	CTC Jacmel			2017-05-17	Sud-Est	C	O1 Inaba	SRR8364306
HC2553	CTC Jacmel			2017-05-18	Sud-Est	C	O1 Inaba	SRR8364307
HC2554	CTC Jacmel			2017-05-19	Sud-Est	C	O1 Inaba	SRR8364300
HC2555	CTC Jacmel			2017-05-20	Sud-Est	C	O1 Inaba	SRR8364301
HC2559	CTC Jacmel			2017-05-23	Sud-Est	C	O1 Inaba	SRR8364302
HC2562	CTC Jacmel			2017-05-24	Sud-Est	C	O1 Inaba	SRR8364303
HC2563	CTC Jacmel			2017-05-25	Sud-Est	C	O1 Inaba	SRR8364296
HC2565	CTC Jacmel			2017-05-29	Sud-Est	C	O1 Inaba	SRR8364297
HC309	Haiti Health Ministries, Gressier	18.5202	-72.552	2013-07-11	Ouest	C	O1 Ogawa	SRR8364342
HC318	Notredame Hospital, Petit Goave	18.435	-72.8616	2013-08-01	Ouest	C	O1 Ogawa	SRR8364341
HC330	CTC Jacmel			2013-07-02	Sud-Est	C	O1 Ogawa	SRR8364340
HC372	Notredame Hospital, Petit Goave	18.435	-72.8616	2013-08-01	Ouest	C	O1 Ogawa	SRR8364339
HC380	Notredame Hospital, Petit Goave	18.435	-72.8616	2013-07-16	Ouest	C	O1 Ogawa	SRR8364346
HC391	CTC Jacmel			2013-07-16	Sud-Est	C	O1 Ogawa	SRR8364345
HC441	Christianville school, Gressier	18.5238	-72.5579	2013-08-08	Ouest	C	O1 Ogawa	SRR8364344
HC442	Notredame Hospital, Petit Goave	18.435	-72.8616	2013-08-22	Ouest	C	O1 Ogawa	SRR8364343
HC456	Adventist Hospital, Dikini	18.5311	-72.3884	2013-09-04	Ouest	C	O1 Ogawa	SRR8364338
HC464	CTC Jacmel			2013-08-12	Sud-Est	C	O1 Ogawa	SRR8364337
HC494	Adventist Hospital, Dikini	18.5311	-72.3884	2013-09-10	Ouest	C	O1 Ogawa	SRR8364264
HC504	CTC Jacmel			2013-08-26	Sud-Est	C	O1 Ogawa	SRR8364265
HC517	Notredame Hospital, Petit Goave	18.435	-72.8616	2013-08-28	Ouest	C	O1 Ogawa	SRR8364262
HC525	Notredame Hospital, Petit Goave	18.435	-72.8616	2013-08-29	Ouest	C	O1 Ogawa	SRR8364263
HC543	George Gauvan Hospital, Grand Goave	18.4256	-72.8415	2013-09-17	Ouest	C	O1 Ogawa	SRR8364268
HC560	Adventist Hospital, Dikini	18.5311	-72.3884	2013-09-01	Ouest	C	O1 Ogawa	SRR8364269
HC572	St. Michel Hospital, Jacmel			2013-09-10	Sud-Est	C	O1 Ogawa	SRR8364266
HC589	CTC Jacmel			2013-09-16	Sud-Est	C	O1 Ogawa	SRR8364267
HC594	George Gauvan Hospital, Grand Goave	18.4256	-72.8415	2013-09-01	Ouest	C	O1 Ogawa	SRR8364270
HC606	Notredame Hospital, Petit Goave	18.435	-72.8616	2013-09-19	Ouest	C	O1 Ogawa	SRR8364271
HC635	Adventist Hospital, Dikini			2013-10-01	Ouest	C	O1 Ogawa	SRR8364310
HC734	Adventist Hospital, Dikini	18.5311	-72.3884	2013-10-29	Ouest	C	O1 Ogawa	SRR8364309
HC795	CTC Jacmel			2013-11-06	Sud-Est	C	O1 Inaba	SRR8364312
HC861	Notredame Hospital, Petit Goave	18.435	-72.8616	2013-11-15	Ouest	C	O1 Ogawa	SRR8364311
HC888	St. Michel Hospital, Jacmel			2013-11-21	Sud-Est	C	O1 Ogawa	SRR8364314
HC924	CTC Jacmel			2013-11-29	Sud-Est	C	O1 Ogawa	SRR8364313
HC949	St. Michel Hospital, Jacmel			2013-12-04	Sud-Est	C	O1 Ogawa	SRR8364316
HC956	Notredame Hospital, Petit Goave	18.435	-72.8616	2013-12-06	Ouest	C	O1 Ogawa	SRR8364315
HC976	St. Michel Hospital, Jacmel			2013-12-10	Sud-Est	C	O1 Ogawa	SRR8364318
HC991	CTC Jacmel			2013-12-15	Sud-Est	C	O1 Ogawa	SRR8364317
HC992	CTC Jacmel			2013-12-15	Sud-Est	C	O1 Ogawa	SRR8364358
HC994	CTC Jacmel			2013-12-15	Sud-Est	C	O1 Ogawa	SRR8364357
Reimer AR et al. 2011 : Reimer AR, Van Domselaar G, Stroika S, Walker M, Kent H, Tarr C, et al. Comparative Genomics of Vibrio cholerae from Haiti, Asia, and Africa. Emerg Infect Dis. 2011;17(11):2113-2121. https://dx.doi.org/10.3201/eid1711.110794
Lee S. Katz, Aaron Petkau, John Beaulaurier, Shaun Tyler, Elena S. Antonova, Maryann A. Turnsek, Yan Guo, Susana Wang, Ellen E. Paxinos, Fabini Orata, Lori M. Gladney, Steven Stroika, Jason P. Folster, Lori Rowe, Molly M. Freeman, Natalie Knox, Mike Frace, Jacques Boncy, Morag Graham, Brian K. Hammer, Yan Boucher, Ali Bashir, William P. Hanage, Gary Van Domselaar, Cheryl L. Tarr. "Evolutionary Dy…
Taj Azarian, Afsar Ali, Judith A. Johnson, David Mohr, Mattia Prosperi, Nazle M. Veras, Mohammed Jubair, Samantha L. Strickland, Mohammad H. Rashid, Meer T. Alam, Thomas A. Weppelmann, Lee S. Katz, Cheryl L. Tarr, Rita R. Colwell, J. Glenn Morris Jr., Marco Salemi. "Phylodynamic Analysis of Clinical and Environmental Vibrio cholerae Isolates from Haiti Reveals Diversification Driven by Positive S…
The genomic sequences have been deposited into NCBI under Sequence Read Archive (SRA) under BioProject ID: PRJNA510624.
